# Supplementary material for: Stage Specificity, the Dynamic Regulators and the Unique Orchid Arundina graminifolia
Source: Int J Mol Sci. 2021 Oct 10;22(20):10935. doi: 10.3390/ijms222010935 (PMC8535972; doi:10.3390/ijms222010935)
Supplement: Supplementary file 1 [file ijms-22-10935-s001.zip › Supplementary Tables.xlsx]

## Sheet: Supplementary Table S1
	Supplementary Table S1. Morphology of reproductive growth of A. graminifolia
		Time after first blooming (month)	Number of leaves	Plant height(cm)	Stem diameter（mm）	Pedicel
							Section number		Diameter（mm）		Length（cm）		Total length（cm）
		1	17.05±0.64a	34.05±1.51a	4.23±0.11a	2.00±0.00a		0.85±0.03a		1.62±0.20b		3.23±0.40 b
		2	15.85±0.55b	34.48±1.48b	3.83±3.76b	3.05±0.17b		1.69±0.04 b		2.82±0.16c		6.90±0.70 a
		3	15.45±0.60b	35.57±1.39c	3.59±0.08c	4.50±0.48c		1.64±0.04 b		1.62±0.08b		12.61±1.17c
		4	14.13±0.60c	36.03±1.47d	3.13±0.08d	5.73±0.40d		1.40±0.05 c		1.39±0.09a		15.00±1.29 d
		5	12.75±0.63d	36.21±1.48d	3.07±0.08d	6.45±0.50e		1.40±0.09 c		1.38±0.18a		15.22±1.35e

## Sheet: Supplementary Table S2
		Supplementary Table S2. Annotation statistics of DEGs for different databases
			DB	Num	Ratio (%)
			All	25353	100
			GO	17171	67.73
			KEGG	9234	36.42
			Pfam	16271	64.18
			SwissProt	14334	56.54
			eggNOG	18854	74.37
			NR	18327	72.29

## Sheet: Supplementary Table S3
			Supplementary Table S3. Primers used for cloning genes for qRT-PCR
		1		>TRINITY_DN37931_c2_g2 (Auxin transporter-like protein 2)
			F	AAGCGTGTACTGGGCCTTC
			R	CAAATAGGCACAACCACAGGC
		2		>TRINITY_DN36905_c0_g1 (Homeobox protein knotted-1-like LET6)
			F	AACTACGTCGACCCTGAAGC
			R	GTCAAGCAGTTGTTGCCTGG
		3		>TRINITY_DN36033_c5_g5 (Gibberellin-regulated protein 11-like)
			F	GTACTCAAGGCGTGGGAAGT
			R	CATAAGTCCCAGGCGGAACA
		4		>TRINITY_DN37740_c0_g5 (Dendrobium catenatum protein YABBY 4)
			F	GTCAGCGTCCCTTACAGCAG
			R	GCTTAGGTTGGGCTGATCCA
		5		>TRINITY_DN41270_c1_g4 (Tubulin beta-2 chain)
			F	TGCAGGGATTCCAGGTTTGT
			R	AGAGTGGCATTGTAGGGCTC
		6		>TRINITY_DN39201_c1_g10 (Phalaenopsis equestris oligopeptide transporter 3-like)
			F	CGGCTTCGTCATGTTCGTTT
			R	CTGAGCCAATAGAGAGCGCA
		7		>TRINITY_DN37522_c2_g9 (Dendrobium catenatum ubiquinol oxidase 2)
			F	CAGAGAAGGTATGGCTGCCG
			R	CTTGGACGGCTATGACGAGG
		8		>TRINITY_DN43265_c3_g5 (Dendrobium catenatum bidirectional sugar transporter SWEET4-like)
			F	GTCGCGACTTTGCTCAACTG
			R	TCTCCTCGAACCGTCTGAGT
		9		>TRINITY_DN36709_c2_g5 (ABSCISIC ACID-INSENSITIVE 5-like protein)
				CACTTGGGGAGATGACGCTA
				CATAGGCGATAACACTGGCCT
		10		>TRINITY_DN42571_c0_g15 (Phoenix dactylifera protein ASYMMETRIC LEAVES 2)
			F	CAAGCAACGTCGCCAAACTT
			R	GGCTACGAAGATCGTGGTGT
		11		>TRINITY_DN43471_c1_g1 (Dendrobium catenatum bidirectional sugar transporter SWEET14-like)
			F	CTTTGGAGCAGCGCAAATGA
			R	GCTGCCATGGCTACCGTTAC
		12		>TRINITY_DN36871_c1_g9 (Dendrobium catenatum auxin-responsive protein SAUR71-like)
			F	CGCCAAGTCTACGACAGAGG
			R	GACAGCGTTGAAGCGTCTTG
		13		>TRINITY_DN43615_c1_g1 (Dendrobium catenatum 7-deoxyloganetin glucosyltransferase-like)
			F	GACGCATGACACCAAACGAC
			R	CATGCAAACTCCACGAGCTG
		14		>TRINITY_DN39560_c1_g8 (Dendrobium catenatum MADS-box transcription factor 27)
			F	TTGACCGGTACAACAAGGCA
			R	TCCCATCAGCTGCCGATTATT
		15		>TRINITY_DN38755_c1_g11 (Phalaenopsis equestris flavonoid 3'-monooxygenase-like)
			F	TCCTAGCTCGAGCGCAAAAT
			R	GGTAGCCATCGATCTCGCAA
		16		>TRINITY_DN42857_c1_g2 ( R2R3-MYB transcription factor 39)
			F	AGCTGGAGAGCATTGCCTAA
			R	GTTCTCTTGGGAAGGTGCGT
		17		>TRINITY_DN43139_c3_g11 (Indeterminate-domain 14-like protein isoform)
			F	CACACCCGCTCGAACCTAATA
			R	TTGCAGATCTCGCACACGTA
